# Supplementary material for: Social media use in adolescents with and without mental health conditions
Source: Nat Hum Behav. 2025 May 5;9(6):1283–99. doi: 10.1038/s41562-025-02134-4 (PMC12185317; doi:10.1038/s41562-025-02134-4)
Supplement: Supplementary file 4 — Statistical source data for Fig. 1. [file 41562_2025_2134_MOESM4_ESM.xlsx]

## Sheet: Fassi_SourceData_Fig1
H1
item	g	cil	ciu	eqv
Authentic self-presentation	-0.19	-0.28	-0.11	T
Honest self-disclosure	-0.3	-0.38	-0.22	T
Happy about friends	-0.37	-0.45	-0.29	F
Impact of feedback on mood	0.29	0.21	0.38	T
Monitoring of feedack	0.08	-0.01	0.15	T
Lack of control over time spent	0.27	0.19	0.35	T
Social comparison	0.3	0.22	0.39	T
Time spent weekly	0.46	0.38	0.54	F
H2 (EXT)
item	comparison	g	cil	ciu	eqv
Authentic self-presentation	externalising	-0.09	-0.25	0.08	F
Honest self-disclosure	externalising	-0.21	-0.38	-0.03	F
Happy about friends	externalising	-0.16	-0.32	0.02	T
Impact of feedback on mood	externalising	0.27	0.1	0.45	T
Monitoring of feedack	externalising	0.09	-0.09	0.27	F
Lack of control over time spent	externalising	0.19	0.01	0.37	T
Social comparison	externalising	-0.1	-0.28	0.07	F
Time spent weekly	externalising	0.31	0.13	0.48	F
H2 (INT)
item	comparison	g	cil	ciu	eqv
Authentic self-presentation	internalising	-0.19	-0.3	-0.08	T
Honest self-disclosure	internalising	-0.31	-0.42	-0.2	F
Happy about friends	internalising	-0.45	-0.55	-0.35	F
Impact of feedback on mood	internalising	0.38	0.27	0.49	F
Monitoring of feedack	internalising	0.13	0.03	0.25	T
Lack of control over time spent	internalising	0.43	0.33	0.55	T
Social comparison	internalising	0.54	0.43	0.65	F
Time spent weekly	internalising	0.62	0.51	0.73	F
H3
item	g	cil	ciu	eqv
Authentic self-presentation	-0.11	-0.29	0.08	T
Honest self-disclosure	-0.11	-0.3	0.09	T
Happy about friends	-0.32	-0.51	-0.14	T
Impact of feedback on mood	0.12	-0.07	0.32	T
Monitoring of feedack	0.05	-0.15	0.24	T
Lack of control over time spent	0.24	0.04	0.43	T
Social comparison	0.64	0.45	0.85	F
Time spent weekly	0.27	0.07	0.47	T
